# Supplementary material for: Immunologic Predictors of Liver Transplantation Outcomes in HIV-HCV Co-Infected Persons
Source: PLoS One. 2015 Aug 27;10(8):e0135882. doi: 10.1371/journal.pone.0135882 (PMC4551738; doi:10.1371/journal.pone.0135882)
Supplement: S1 Table — The supporting data set includes all of the data required to generate the principal findings for Figs 1 and 3. (XLS) [file pone.0135882.s001.xls]

## Sheet: Sheet1
Subject	Log sCD14 Level (pg/mL)	Log IP-10 Levels (pg/mL)	Log IL-10 Levels (pg/mL)	Log IL-2 Levels (pg/mL)	Log IL-5 Levels (pg/mL)	Detectable HIV RNA Pre-LT	Graft Loss
1	3.74439	3.21896	0.888266	0.807861	0.107702	No	No
2	3.70584	3.35201	0.601579	-0.00305075	0.203079	No	No
3	3.73996	2.76818	2.74282	2.43736	0.652163	No	No
4	3.6044	2.86112	1.51796	1.35367	-0.0171833	No	No
5	3.51538	2.54709	0.839507	1.05508	-0.131893	No	Yes
6	3.54795	2.48585	2.48883	2.60427	0.410901	No	Yes
7	3.49655	2.36922	0.220611	0.151719	-0.191789	No	Yes
8	3.69145	2.38534	2.04989	1.86354	0.531177	No	No
9	3.45923	2.40858	1.17307	1.2902	0.53517	No	No
10	3.51081	2.64302	0.874349	1.04726	-0.191789	No	No
11	3.6176	2.7715	1.10876	0.44154	0.161202	No	Yes
12	3.68049	2.77176	0.787558	0.0464967	-0.191789	No	No
13	3.70488	2.89618	1.28223	1.18323	0.165732	No	No
14	3.60171	2.89517	1.17087	0.81445	-0.191789	No	No
15	3.6211	2.36922	0.725011	0.615412	0.195918	No	Yes
16	3.56676	2.66742	0.942099	0.523718	0.10447	No	No
17	3.76225	2.79806	0.872774	0.627494	0.306075	No	Yes
18	3.47612	3.119	1.10554	0.535162	-0.191789	No	No
19	3.62117	2.77667	0.594102	0.966049	0.301114	No	No
20	3.3828	2.87776	1.25665	1.19814	0.788669	No	Yes
21	3.19893	2.92886	1.06718	0.730775	0.572097	No	Yes
22	3.60762	2.88007	0.806888	0.676525	0.258302	No	Yes
23	3.62135	3.08605	1.15102	0.78488	0.558974	No	No
24	3.56754	3.01871	0.969808	1.11155	-0.0446027	No	No
25	3.635	2.68709	0.782984	0.712567	0.122717	No	No
26	3.612	2.83255	1.36481	1.42763	0.443721	No	No
27	3.80722	2.65994	1.43625	1.06561	0.0573369	No	Yes
28	2.94187	3.40255	1.75232	1.95593	0.860517	Yes	Yes
29	3.75895	2.73145	1.18115	1.17913	0.285811	No	No
30	3.64873	2.77286	0.750096	-0.00305075	-0.191789	No	No
31	3.74534	2.66636	0.980089	0.960347	-0.191789	No	No
32	3.39646	2.75065	1.16743	0.632874	-0.191789	No	No
33	3.69916	2.58979	0.88177	0.0152398	0.364448	Yes	Yes
34	3.60869	2.36922	1.07865	0.563311	-0.191789	No	No
35	3.74759	2.6475	0.904407	0.6628	0.0752093	No	Yes
36	3.62303	2.36922	1.57202	-0.00305075	-0.191789	No	Yes
37	3.43956	3.1281	1.33475	1.0822	0.420082	No	Yes
38	3.30973	2.36922	1.05008	0.811655	0.155457	No	Yes
39	3.54701	2.40526	1.07398	1.00705	0.151965	No	No
40	3.47681	3.17108	1.01709	-0.00305075	1.21899	No	No
41	3.36145	2.59499	2.01661	1.95041	1.31722	No	No
42	3.47958	2.4908	0.75858	0.148378	0.0708249	No	Yes
43	3.33155	2.63072	0.587231	-0.00305075	0.294526	No	No
44	3.52896	3.17129	0.732183	-0.00305075	-0.191789	No	Yes
45	3.477	2.37896	-0.30103	0.0422095	0.26261	No	Yes
46	3.19088	2.80839	0.478781	-0.000243357	0.278926	No	No
47	3.41316	2.51471	0.386728	0.124224	-0.191789	No	Yes
48	3.36811	2.39125	0.711574	0.000494231	-0.191789	No	Yes
49	3.24889	3.06464	1.38062	0.7018	1.00942	No	Yes
50	3.32981	2.36922	2.21435	1.94878	0.958076	No	Yes
51	3.22024	2.47712	0.709073	0.219251	0.17242	No	No
52	3.31443	3.58003	2.10577	1.32123	0.188609	Yes	Yes
53	3.5244	2.48572	1.18496	0.660803	0.131499	No	Yes
54	3.29424	2.67013		0.924295		No	Yes
55	3.27198	2.83	-0.00648201	-0.00305075	0.194522	No	No
56	3.41082	2.76718	0.919317	0.155034	0.123985	No	No
57	3.32734	3.17129	2.01116	1.44403	0.936316	Yes	No
58	3.06075	2.73762	1.27429	0.718723	0.2513	No	Yes
59	3.15354	2.43583	0.986992	-0.00305075	0.845484	No	No
60	3.16887	2.94343	0.747226	-0.00305075	0.303795	No	No
61	3.24724	2.80004	1.56197	1.58899	0.356809	Yes	Yes
62	3.25259	2.80762	1.19878	0.556963	0.430102	No	Yes
63	3.20279	2.72737	1.42385	1.0755	0.55449	No	Yes
64	3.40671	2.71559	1.57744	0.760318	0.488345	No	Yes
65	3.25098	2.63151	0.848787	0.155034	0.101785	No	Yes
66	3.29208	3.02219	1.44486	1.56122	0.880169	Yes	Yes
67	3.19817	2.66678	0.67813	-0.00305075	0.390004	No	Yes
68	3.10907	2.56109	1.03393	-0.00305075	-0.191789	No	No
69	3.31119	2.56062	0.978694	-0.00305075	-0.0486988	No	No
